# Supplementary material for: Application of a SPOC-based blended teaching system in full-cycle training for medical imaging interns: A randomized controlled educational intervention study
Source: Medicine (Baltimore). 2026 Jul 24;105(30):e49908. doi: 10.1097/MD.0000000000049908 (PMC13406057; doi:10.1097/MD.0000000000049908)
Supplement: Supplementary file 1 [file medi-105-e49908-s001.xls]

## Sheet: Sheet1
Group	Professional knowledge	Professional skills	Professional competence	Comprehensive qualities	Total score	Learning awareness	Learning strategies	Learning evaluation	Interpersonal skills	Total score	Teaching plan	Teaching methods	Teaching environment	Teaching content	Teaching duration	Total score	End-of-rotation exam scores
Experimental group	19	18	19	18	74	54	114	54	61	283	5	5	5	5	5	25	92
Experimental group	19	17	18	18	72	55	114	59	63	291	5	5	5	5	5	25	95
Experimental group	18	18	16	18	70	56	113	58	63	290	5	5	5	5	5	25	90
Experimental group	18	18	18	17	71	57	118	58	62	295	5	5	5	5	5	25	89
Experimental group	18	18	18	18	72	56	107	53	59	275	5	5	5	5	5	25	90
Experimental group	16	18	18	18	70	56	113	56	64	289	5	5	5	4	5	24	91
Experimental group	18	17	16	17	68	57	111	56	62	286	5	5	4	5	5	24	95
Experimental group	16	18	18	18	70	54	113	55	60	282	5	5	4	5	5	24	88
Experimental group	18	17	17	18	70	56	114	56	61	287	5	4	5	5	5	24	89
Experimental group	19	17	19	19	74	56	108	57	60	281	5	5	4	5	5	24	93
Experimental group	18	19	16	18	71	57	110	51	64	282	5	5	5	4	5	24	98
Experimental group	18	19	18	19	74	55	113	56	62	286	5	4	5	5	4	23	92
Experimental group	18	19	18	19	74	57	114	56	63	290	5	4	5	4	5	23	88
Experimental group	18	18	19	19	74	57	116	58	64	295	5	4	4	4	5	22	95
Experimental group	18	17	18	18	71	58	115	59	64	296	5	4	5	4	5	23	91
Experimental group	18	18	17	17	70	56	113	57	59	285	5	5	5	5	5	25	93
Experimental group	18	19	17	18	72	57	111	55	61	284	3	5	4	5	5	22	90
Experimental group	18	17	18	18	71	59	111	54	59	283	5	4	5	5	4	23	86
Experimental group	17	17	18	18	70	54	112	56	61	283	5	5	5	5	5	25	89
Experimental group	18	16	18	17	69	57	112	55	60	284	5	5	4	5	5	24	92
Experimental group	17	18	17	18	70	57	109	55	62	283	5	5	5	5	5	25	90
Experimental group	17	18	17	17	69	58	111	57	58	284	5	5	5	5	5	25	89
Experimental group	18	17	18	18	71	56	113	59	64	292	5	4	5	5	5	24	88
Experimental group	18	16	19	18	71	57	113	56	63	289	5	5	4	5	5	24	90
Experimental group	19	18	18	18	73	55	112	56	60	283	4	5	4	5	5	23	92
Experimental group	17	15	18	19	69	57	114	58	64	293	5	5	4	5	5	24	91
Experimental group	18	16	18	17	69	56	110	56	60	282	5	4	5	5	4	23	92
Experimental group	18	19	18	18	73	53	111	55	63	282	5	5	5	5	5	25	89
Experimental group	16	16	17	17	66	57	113	57	62	289	5	4	5	5	5	24	91
Experimental group	17	18	16	18	69	57	109	57	64	287	5	5	4	5	5	24	88
Control group	13	14	13	16	56	42	61	40	44	187	3	3	4	3	3	16	86
Control group	13	15	14	14	56	43	66	46	54	209	3	3	3	4	3	16	89
Control group	13	13	15	14	55	46	59	38	56	199	3	2	3	3	2	13	82
Control group	13	13	13	15	54	50	68	51	57	226	3	3	2	3	4	15	80
Control group	15	14	13	14	56	24	85	28	23	160	3	3	3	3	3	15	91
Control group	12	13	12	14	51	51	80	51	53	235	4	3	3	3	3	16	87
Control group	13	12	12	13	50	52	70	54	58	234	3	4	3	3	3	16	89
Control group	11	11	15	12	49	53	73	52	54	232	3	3	2	4	3	15	81
Control group	12	11	11	13	47	52	70	31	52	205	3	4	3	3	3	16	80
Control group	12	13	13	13	51	49	55	42	54	200	3	4	3	3	3	16	83
Control group	13	11	13	14	51	47	68	53	58	226	3	3	4	3	3	16	86
Control group	11	11	10	12	44	21	78	20	22	141	3	3	3	2	3	14	90
Control group	11	14	10	11	46	52	64	48	55	219	4	3	4	3	3	17	83
Control group	13	11	13	10	47	48	72	50	57	227	4	4	3	3	4	18	86
Control group	13	12	13	13	51	48	61	51	50	210	3	3	3	4	4	17	85
Control group	12	13	13	13	51	43	78	45	49	215	3	3	4	3	4	17	88
Control group	14	11	11	13	49	29	67	27	28	151	4	3	3	2	3	15	82
Control group	12	13	11	12	48	23	69	21	23	136	3	4	3	3	3	16	87
Control group	12	13	13	12	50	53	78	42	50	223	4	3	3	3	3	16	92
Control group	13	13	11	11	48	44	85	44	48	221	3	3	3	3	3	15	90
Control group	13	13	13	11	50	49	71	41	54	215	3	4	3	3	3	16	88
Control group	11	13	12	11	47	50	65	42	48	205	3	4	3	3	3	16	82
Control group	11	12	10	13	46	49	86	47	43	225	4	2	3	3	4	16	81
Control group	11	12	10	13	46	49	72	47	46	214	4	3	3	2	3	15	93
Control group	11	12	11	13	47	42	69	36	49	196	3	3	3	3	3	15	88
Control group	13	11	13	12	49	37	44	21	25	127	3	4	2	2	3	14	84
Control group	11	10	13	12	46	34	55	26	31	146	3	3	4	3	2	15	86
Control group	13	10	10	13	46	34	63	23	31	151	3	3	3	4	3	16	89
Control group	12	13	12	14	51	35	52	29	34	150	4	4	3	4	4	19	88
Control group	14	13	12	12	51	36	51	29	34	150	3	3	3	3	2	14	91
